# Supplementary material for: Eddy Covariance vs. Reduced-Aperture Scintillometry for Potato Crop Evapotranspiration in the Beqaa Valley, Lebanon
Source: Sensors (Basel). 2026 Jul 10;26(14):4398. doi: 10.3390/s26144398 (PMC13417923; doi:10.3390/s26144398)
Supplement: Supplementary file 1 [file sensors-26-04398-s001.zip]

Archive with 1 entries (1 files):
- sensors-4293758-supplementary.pdf
